# Supplementary material for: Testing the efficacy of lionfish traps in the northern Gulf of Mexico
Source: PLoS One. 2020 Aug 26;15(8):e0230985. doi: 10.1371/journal.pone.0230985 (PMC7449463; doi:10.1371/journal.pone.0230985)
Supplement: S2 File — (R) [file pone.0230985.s002.R]

###################################################
##_________________________________________________
##
## R CODE FOR MANUSCRIPT
##
## "TESTING THE EFFICACY OF LIONFISH TRAPS 
##  IN THE NORTHERN GULF OF MEXICO"
##
## LAST MODIFIED 25 JUNE 2019
##
## WRITTEN BY HOLDEN EARL HARRIS
##
##_________________________________________________
###################################################


## Clean slate
rm(list=ls()) 

## Load packages
library(ggplot2)
library(dplyr)
library(car)
library(MASS)
library(lme4)
library(lattice)
library(cowplot)
library(gridGraphics)


## DATA 
trap <- read.csv("./trap_data.csv")
trap$treat_array <- as.factor(trap$treat_array)
trap$sitedens_LF_100m = round(trap$dep_sitedens_LF / (pi * (15/2)^2) * 100,0) ## STANDARDIZE LF SITE DENS TO 100m^2
trap$soaktime = NULL; trap$LF_recruit_ttl = NULL; trap$LF_catch_ttl = NULL; trap$LF_escape_ttl = NULL; trap$NS_recruit_ttl = NULL; trap$NS_catch_ttl = NULL


## SUMMARIZE RECRUITMENT (NUMBER FISH ON BOTTOM)
summ_trap_recr <- 
  trap %>% group_by(soak_factor, treat_array, treat_dist) %>% 
  summarise(LF_mu = mean (LF_recruit, na.rm = TRUE), 
            LF_se = sd(LF_recruit, na.rm = TRUE)/sqrt(n()),
            NS_mu = mean (NS_recruit, na.rm = TRUE),
            NS_se = sd(NS_recruit, na.rm = TRUE),
            n = n()) %>% 
  as.data.frame(); summ_trap_recr

## SUMMARIZE LANDINGS (CATCHES)
summ_trap_land <- 
  trap %>% group_by(soak_factor, treat_array, treat_dist) %>% 
  summarise(LF_mu = mean (LF_catch, na.rm = TRUE), 
            LF_se = sd(LF_catch, na.rm = TRUE)/sqrt(n()),
            NS_mu = mean (NS_catch, na.rm = TRUE),
            NS_se = sd(NS_catch, na.rm = TRUE),
            n = n()) %>% 
  as.data.frame(); summ_trap_land


## LOOK AT LF CATCH ~ SITE DENSITY
sitedens_lm <- lm(LF_recruit ~ sitedens_LF_100m, data = subset(trap, trap$treat_dist != "F")); summary(sitedens_lm)
plot(LF_recruit ~ sitedens_LF_100m, data = trap)
abline(sitedens_lm)


####################################################################################
##
## LOOK AT LF PROPOTIONAL LOSS ~ SITE DENSITY
## BASED ON REVIEWER SUGGESTION
##

trap$LF_loss = trap$LF_recruit - trap$LF_catch
trap$LF_prop_loss = (trap$LF_recruit - trap$LF_catch) / trap$LF_recruit

plot(LF_prop_loss ~ LF_recruit, 
     data = subset(trap, trap$LF_loss > 0),
     ylab = "Proporion LF escaped", xlab = "# LF recruited")
abline(h = 0.5, col ="red")

lm_loss = lm(LF_loss ~ LF_recruit, data = subset(trap, trap$LF_loss > 0))
summary(lm_loss)

plot(LF_loss ~ LF_recruit, 
     data = subset(trap, trap$LF_loss > 0),
     ylab = "Lionfish escaped (#)", xlab = "Lionfish recruited (#)",
     xlim = c(0,20), ylim = c(0,12),
     pch = 16,  frame.plot=FALSE)
abline(0, 1)
abline(lm_loss)

                   
#W###################################################################################
##
## DEPLOYMENT FACTOR FIGURES
##

ax.title = 14
ax.txt = 13.5
txt = 13
leg.txt = 14
cols = c("coral3", "darkolivegreen4", "coral1", "darkolivegreen2")
s = 0.8
w = 0.12


##################################################
## ~DISTANCE

lf_rec_dist <- 
  trap %>% group_by(treat_dist) %>% 
  summarise(mean = mean (LF_recruit, na.rm = TRUE), 
            se = sd(LF_recruit, na.rm = TRUE)/sqrt(n()), 
            n = paste("n =", n())) %>% 
  as.data.frame(); lf_rec_dist$target = "Lionfish recruitment"; lf_rec_dist

ns_rec_dist <- 
  trap %>% group_by(treat_dist) %>% 
  summarise(mean = mean(NS_recruit, na.rm = TRUE), 
            se = sd(NS_recruit, na.rm = TRUE)/sqrt(n()), 
            n = paste("n =", n())) %>% 
  as.data.frame(); ns_rec_dist$target = "Native species recruitment"; ns_rec_dist

treat_dist_summ <- data.frame(rbind(lf_rec_dist, ns_rec_dist)); treat_dist_summ


## MAKE PLOT ~DISTANCE
dens_by_distance <- 
  ggplot(treat_dist_summ, aes(x = factor(treat_dist, levels = c("05m", "15m", "65m")),
                              y = mean,
                              fill = factor(target, levels = c("Lionfish recruitment", "Lionfish catch", "Native species recruitment", "Native species catch")))) +  
  geom_bar(stat = "identity", color = "black",
           position= position_dodge(width=0.90),
           width = 0.9) +
  geom_errorbar(aes(ymin = pmax(mean - (1.96 * se),0), 
                    ymax = mean + (1.96 * se)),
                position = position_dodge(width=0.90),
                size = s, width = w) +
  xlab ("Distance to reef (m)") +
  scale_x_discrete(labels = c("5", "15", "65")) +
  scale_fill_manual(guide = FALSE, values = cols) +
  geom_text(data = treat_dist_summ %>% filter(target == "Lionfish recruitment"), aes(label=n), 
            hjust = 0.4, vjust=-0.4, color="black", 
            position=position_dodge(width=0.90)) +
  ylab ("Mean trap recruitment (# fish)") +
  scale_y_continuous(limits = c(0,9), breaks = c(seq(0,12,2)), expand = c(0,0)) +
  theme(
    axis.line = element_line(),
    axis.title = element_text(size = ax.title),
    axis.text=element_text(size = ax.txt),
    text = element_text(size = txt),
    legend.text=element_text(size=  leg.txt),
    panel.background = element_rect(fill = "grey100"),
    panel.ontop = FALSE); dens_by_distance

###############################################
## ~ SOAK TIME
lf_soaktime <- trap %>% 
  group_by(soak_factor) %>% 
  summarise(mean = mean (LF_recruit, na.rm = TRUE), 
            se = sd(LF_recruit, na.rm = TRUE)/sqrt(n()), 
            n = paste("n =", n())) %>% 
  as.data.frame()

lf_soaktime$target = "Lionfish recruitment"


ns_soaktime <- trap %>% 
  group_by(soak_factor) %>% 
  summarise(mean = mean(NS_recruit, na.rm = TRUE),
            se = sd(NS_recruit, na.rm = TRUE)/sqrt(n()), 
            n = paste("n =", n())) %>% 
  as.data.frame()
ns_soaktime$target = "Native species"

soaktime <- rbind(lf_soaktime, ns_soaktime); soaktime

## PLOT LIONFISH TRAP DENSITY ~ SOAKTIME
dens_by_soaktime <- 
  ggplot(soaktime, aes(x = factor(soak_factor, levels = c("0.25 days","01 day", "04-05 days", "08 days", "12-14 days")), 
                       y = mean,
                       fill = target)) + 
  geom_bar(stat = "identity", color = 'black',
           position= position_dodge(width=0.90),
           width = 0.9) +
  geom_errorbar(aes(ymin = pmax(mean - (1.96 * se), 0.05),   
                    ymax = mean + (1.96 * se)),
                size = s, 
                position=position_dodge(width=0.90),
                width = w) +
  xlab ("Soak time (days)") +
  scale_x_discrete(labels = c("0.25", " 1 ", "4-5", " 8 ", "12-14 ")) +
  ylab ("Mean trap recruitment (# fish)") +
  scale_fill_manual(values = cols, guide = guide_legend(title = ""), labels = c("Lionfish", "Native species")) +
  geom_text(data = soaktime %>% filter(target == "Lionfish recruitment"), aes(label=n), 
            hjust = 0.4, vjust=-0.4, color="black", 
            position=position_dodge(width=0.90)) +
  scale_y_continuous(limits = c(0,13), breaks = c(seq(0,12,2)), expand = c(0,0)) +
  theme(
    axis.line = element_line(),
    axis.title = element_text(size = ax.title),
    axis.text=element_text(size=ax.txt),
    text = element_text(size = txt),
    legend.text=element_text(size= leg.txt),
    panel.background = element_rect(fill = "grey100"),
    panel.ontop = FALSE); dens_by_soaktime


##################################################
## ~ TRAP NUMBER

## SUMMARIZE BY SINGLE/PAIRED
lf_trapnum <- trap %>% 
  group_by(treat_array) %>% 
  summarise(mean = mean (LF_recruit, na.rm = TRUE), 
            se = sd(LF_recruit, na.rm = TRUE)/sqrt(n()), 
            n = paste("n =", n())) %>% 
  as.data.frame(); lf_trapnum$target = "Lionfish"

ns_trapnum <- trap %>% 
  group_by(treat_array) %>%
  filter(!is.na(NS_recruit)) %>% 
  summarise(mean = mean(NS_recruit, na.rm = TRUE),
            se = sd(NS_recruit, na.rm = TRUE)/sqrt(n()), 
            n = paste("n =", n())) %>% 
  as.data.frame(); ns_trapnum$target = "Native species"

trapnum <- rbind(lf_trapnum, ns_trapnum); trapnum

## PLOT ~TRAP NUMBER
dens_by_trapnum <- 
  ggplot(trapnum, aes(x = factor(treat_array, levels = c("1", "2")), 
                      y = mean, 
                      fill = factor(target, levels = c("Lionfish", "Native species")))) + 
  geom_bar(stat = "identity", color = "black",
           position= position_dodge(width=0.90),
           width = 0.9) +
  geom_errorbar(aes(ymin = mean - (1.96 * se), 
                    ymax = mean + (1.96 * se)),
                position=position_dodge(width=0.90),
                size = s, 
                width = w) +
  xlab ("Trap number") +
  scale_x_discrete(labels = c("Single", "Paired")) +
  scale_fill_manual(values = cols, guide = guide_legend(title = ""), labels = c("Lionfish", "Native species")) +
  geom_text(data = trapnum %>% filter(target == "Lionfish"), aes(label=n), 
            hjust = 0.4, vjust= -0.4, color="black", 
            position=position_dodge(width=0.90)) +
  ylab ("Mean trap recruitment (# fish)") +
  scale_y_continuous(limits = c(0,9), breaks = c(seq(0,12,2)), expand = c(0,0)) +
  theme(
    legend.position = "none",
    axis.line = element_line(),
    axis.title = element_text(size = ax.title),
    axis.text=element_text(size=ax.txt),
    text = element_text(size = txt),
    legend.text=element_text(size= leg.txt),
    panel.background = element_rect(fill = "grey100"),
    panel.ontop = FALSE); dens_by_trapnum


## 3 PLOTS TOGETHER
top_row <-  plot_grid(dens_by_trapnum, dens_by_distance, 
                      labels = c('A', 'B'), align = 'h', rel_widths = c(1, 1.4)); top_row

threepannel <- plot_grid(top_row, dens_by_soaktime,
                         labels = c("","C"), nrow = 2); threepannel

## EXPORT PLOT
#tiff(filename = "./Fig_5.tif", 
#     units = "in", width = 7, height = 7.4, res = 250)
#plot(threepannel) 
#dev.off()


####################################################################################
##
## ANALYSIS OF DEPLOYMENT STRATEGIES 
##
####################################################################################


###################################################
## FUNCTIONS

## FUNCTION TO NOTE SIGNIFICANCE
sig_stars <- function(P){
  stars = P
  stars[P>0.1] = "" 
  stars[P<=0.1] = "." 
  stars[P<=0.05] = "*" 
  stars[P<=0.01] = "**" 
  stars[P<=0.001] = "***" 
  return(stars)
}

## FUNCTION TO CREATE MODEL COEFFICIENT OUTPUT TABLE
coeftab <- function(name, mod, dec_places = 2){
  coefs = as.data.frame(coef(summary(mod)))
  dec_places = 2
  out = coefs
  out$Odds_ratio= round(exp(coefs$Estimate), dec_places)
  upCI = round(exp(coefs$Estimate + 1.96 * coefs$`Std. Error`),dec_places)
  lowCI = round(exp(coefs$Estimate - 1.96 * coefs$`Std. Error`),dec_places)
  out$'95% CI OR'   = paste(sprintf("%.2f", lowCI), "-", sprintf("%.2f", upCI), sep = "")
  out$Mean_Count = out$Odds_ratio*out$Odds_ratio[1]; out$Mean_Count = round(out$Mean_Count, 2)
  out$Mean_Count[1] = out$Odds_ratio[1]
  lf_lo = lowCI * out$Mean_Count; lf_lo[1] = lowCI[1]; lf_lo = round(lf_lo, dec_places)
  lf_up = upCI  * out$Mean_Count; lf_up[1] = upCI[1] ; lf_up = round(lf_up, dec_places)
  out$loCI = lf_lo
  out$upCI = lf_up
  out$'95% CI Count' = paste(sprintf("%.2f", lf_lo), "-", sprintf("%.2f", lf_up), sep = "")
  P = sprintf("%.3f",round(coefs$`Pr(>|z|)`,3)); P[P<0.001] = "<0.001" 
  out$z = round(coefs$`z value`, dec_places)
  out$P = P
  out$Sig = sig_stars(P)
  out$Model = name
  out$Estimate = NULL; out$`Std. Error`=NULL; out$`z value`=NULL; out$`Pr(>|z|)`=NULL
  return(out)}


###################################################
## LIONFISH RECRUITMENT

## CHOOSE DISTRIBUTION FOR DENSITY DATA
dens1 <- trap$LF_recruit + 1
dens1 <- dens1[!is.na(dens1)]
qqp(dens1, "norm")  ## NORMAL
qqp(dens1, "lnorm")
poisson <- fitdistr(as.integer(dens1), "Poisson"); qqp(dens1, "pois", lambda = poisson$estimate) 
nbinom <- fitdistr(as.integer(dens1), "Negative Binomial"); qqp(dens1, "nbinom", size = nbinom$estimate[[1]], mu = nbinom$estimate[[2]]) ## BEST FIT DUE TO OVERDISPERSION

## LIONFISH RECRUITMENT MODEL
##      Fixed effects: Array, Distance, Soak time, Lionfish density
##     Random effects: Site
## Error distribution: Negative binomial
lf_rec_glmmnb <- glmer.nb(LF_recruit ~ treat_array + treat_dist + soak_factor + sitedens_LF_100m + (1|site), 
                    data = trap,
                    control=glmerControl(check.conv.singular = .makeCC(action = "ignore",  tol = 1e-4))
                    ); summary(lf_rec_glmmnb)
coeftab("Lionfish recruitment", lf_rec_glmmnb)


###################################################
## LIONFISH CATCH

##QQ-PLOTS
## CHOOSE DISTRIBUTION FOR DENSITY DATA
dens1 <- trap$LF_catch + 1
dens1 <- dens1[!is.na(dens1)]
qqp(dens1, "norm")  ## NORMAL
qqp(dens1, "lnorm")
poisson <- fitdistr(as.integer(dens1), "Poisson"); qqp(dens1, "pois", lambda = poisson$estimate) 
nbinom <- fitdistr(as.integer(dens1), "Negative Binomial")
qqp(dens1, "nbinom", size = nbinom$estimate[[1]], mu = nbinom$estimate[[2]]) 

## LIONFISH CATCH MODEL
##      Fixed effects: Array, Distance, Soak time, Lionfish density
##     Random effects: Site
## Error distribution: Negative binomial

lf_cat_glmmnb <- glmer.nb(LF_catch ~ treat_array + treat_dist + soak_factor + sitedens_LF_100m + (1|site), 
                          data = subset(trap, trap$soak_factor != "0.25 days"),
                          control=glmerControl(check.conv.singular = .makeCC(action = "ignore",  tol = 1e-4))
                          ); summary(lf_cat_glmmnb)

coeftab("Lionfish catch", lf_rec_glmmnb)


###################################################
## NATIVE SPECIES RECRUITMENT

##QQ-PLOTS
dens1 <- trap$NS_recruit + 1
dens1 <- dens1[!is.na(dens1)]
qqp(dens1, "norm")  ## NORMAL
qqp(dens1, "lnorm")
poisson <- fitdistr(as.integer(dens1), "Poisson"); qqp(dens1, "pois", lambda = poisson$estimate) 
nbinom <- fitdistr(as.integer(dens1), "Negative Binomial")
qqp(dens1, "nbinom", size = nbinom$estimate[[1]], mu = nbinom$estimate[[2]]) ## BEST FIT DUE TO OVERDISPERSION

## NATIVE SPECIES RECRUITMENT MODEL
##      Fixed effects: Array, Distance, Soak time, Lionfish density
##     Random effects: Site
## Error distribution: Negative binomial

ns_rec_glmmnb <- glmer.nb(NS_recruit ~ treat_array + treat_dist + soak_factor + sitedens_LF_100m + (1|site), 
                          data = trap,
                          control=glmerControl(check.conv.singular = .makeCC(action = "ignore",  tol = 1e-4))
                          ); summary(ns_rec_glmmnb)
coeftab("Native species recruitment", ns_rec_glmmnb)


###################################################
## NATIVE SPECIES CATCH

##QQ-PLOTS
dens1 <- trap$NS_catch + 1
dens1 <- dens1[!is.na(dens1)]
qqp(dens1, "norm")  ## NORMAL
qqp(dens1, "lnorm")
poisson <- fitdistr(as.integer(dens1), "Poisson"); qqp(dens1, "pois", lambda = poisson$estimate) 
nbinom <- fitdistr(as.integer(dens1), "Negative Binomial")
qqp(dens1, "nbinom", size = nbinom$estimate[[1]], mu = nbinom$estimate[[2]]) ## BEST FIT DUE TO OVERDISPERSION

## NATIVE SPECIES CATCH MODEL
##      Fixed effects: Array, Distance, Soak time, Lionfish density
##     Random effects: Site
## Error distribution: Negative binomial

ns_cat_glmmnb <- glmer.nb(NS_catch ~ treat_array + treat_dist + soak_factor + sitedens_LF_100m + (1|site), 
                          data = subset(trap, trap$soak_factor != "0.25 days"),
                          control=glmerControl(check.conv.singular = .makeCC(action = "ignore",  tol = 1e-4))
                          ); summary(ns_cat_glmmnb)
coeftab("Native species catch", ns_cat_glmmnb)


###################################################
## NATIVE SPECIES CATCH

output_table <- rbind(coeftab("Lionfish recruitment", lf_rec_glmmnb), coeftab("Lionfish catch", lf_cat_glmmnb), 
                      coeftab("Native species recruitment", ns_rec_glmmnb), coeftab("Native species catch", ns_cat_glmmnb)); output_table
output_table

## EXPORT TABLE
write.csv(output_table, "./OUTPUT_TABLE_GLMM.csv", row.names = TRUE)


####################################################################################
##
##
## COMPARE SIZE OF TRAP CATCHES TO SPEARFISHING CATCHES
##
##
####################################################################################

tl <- read.csv("./tl_traps_spear.csv")

## SUMMARIZE DATA
summ_tl <- tl %>% 
  group_by(Gear) %>% 
  summarise(Mean = mean(TL),
            Median = median(TL), 
            n = n()) %>%
  as.data.frame(); summ_tl

###################################################
##
## ANALYSIS: DO LENGTH-FREQUENCIES DIFFER BETWEEN GEARS?

## K-S test to test if the proportion of fish in each length group varies among the two gear types
tl_spear <- subset(tl$TL, tl$Gear == "Spear")
tl_traps <- subset(tl$TL, tl$Gear == "Traps")
ks.test(tl_spear, tl_traps)


###################################################
##
## ANALYSIS: DO LENGTH-FREQUENCIES DIFFER 
## BY DISTANCE TO REEF?
##

sizes <- read.csv("./lf_sizes_trap.csv")

## SUMMARIZE DATA
summ_sizes <- sizes %>%
  group_by(treat_dist) %>%
  summarise(mean(TL), sd(TL), n()) %>% 
  as.data.frame(); summ_sizes

## K-S test
ks.test(subset(sizes$TL, sizes$treat_dist == "05m"),
        subset(sizes$TL, sizes$treat_dist == "15m"))
        

##################################################
##
## PLOT SIZE DISTRIBUTIONS

spearcol = "cadetblue"
trapcol =  "red4"
axcol = "grey25"
lnsz = 1

## BY GEAR TYPE
plot_size_density <- 
  tl %>% 
  ggplot(aes(x = TL, fill = factor(paste(" ", Gear, "   ")))) +
  geom_density(stat = "density", alpha = 0.4) +
  xlab ("Lionfish total length (mm)") +
  xlim (0,430) +
  scale_fill_manual(values=c(spearcol, trapcol),
                    name= "Harvest gear",) +
  scale_y_continuous(name = "Probability density",
                     expand = c(0,0,0,0), limits=c(0, 0.010), 
                     breaks = c(seq(0,0.1,0.005))) +
  geom_vline(aes(xintercept = 258.46), color =  "cadetblue4", size = lnsz, linetype = "longdash") +
  geom_vline(aes(xintercept = 277.39), color = trapcol, size = lnsz, linetype = "longdash") +
  theme(
    aspect.ratio=1,
    legend.position = c(0.05, 0.95),
    legend.justification = c(0,1),
    legend.direction = "vertical",
    axis.line = element_line(color = axcol, size = 0.5),
    axis.title.y = element_text(size = 10),
    axis.text.y =  element_text(size = 10, color = axcol),
    axis.title.x = element_text(size = 10),
    axis.text.x = element_text(angle=0, vjust=0.5, size = 10, color = axcol),
    legend.text = element_text (size = 9),
    panel.background = element_rect(fill = "grey100"),
    panel.ontop = FALSE); plot_size_density


## BY DISTANCE TO REEF
fivecol = "lightgreen"
fifteencol =  "darkorchid"

plot_size_dist <- 
  subset(sizes, sizes$treat_dist != "65m")%>% 
  ggplot(aes(x = TL, fill = treat_dist)) +
  geom_density(stat = "density", alpha = 0.4) +
  xlab ("Lionfish total length (mm)") +
  scale_fill_manual(values=c(fivecol, fifteencol),
                    name= "Distance to reef",
                    labels=c("  5 m", "15 m")) +
  xlim (0,430) +
  scale_y_continuous(name = "Probability density",
                     expand = c(0,0,0,0), limits=c(0, 0.010), 
                     breaks = c(seq(0,0.1,0.005))) +
  geom_vline(aes(xintercept = 282.05), color =  fivecol,  size = lnsz, linetype = "longdash") +
  geom_vline(aes(xintercept = 273.02), color = fifteencol, size = lnsz, linetype = "longdash") +
  theme(
    aspect.ratio=1,
    legend.position = c(0.05, 0.95),
    legend.justification = c(0,1),
    legend.direction = "vertical",
    axis.line = element_line(color = axcol, size = 0.5),
    axis.title.y = element_text(size = 10),
    axis.text.y =  element_text(size = 10, color = axcol),
    axis.title.x = element_text(size = 10),
    axis.text.x = element_text(angle=0, vjust=0.5, size = 10, color = axcol),
    legend.text = element_text (size = 9),
    panel.background = element_rect(fill = "grey100"),
    panel.ontop = FALSE); plot_size_dist


## PUT PLOTS TOGETHER 
size_plots <-  plot_grid(plot_size_dist, plot_size_density , 
                      labels = c('A', 'B'), align = 'h', rel_widths = c(1, 1)); size_plots

## EXPORT PLOT
#tiff(filename = "./Fig_6.tiff", 
#     width = 7.5, height = 4.5, units = "in", res = 320)
#size_plots
#dev.off()
