# Supplementary material for: Testing the efficacy of lionfish traps in the northern Gulf of Mexico
Source: PLoS One. 2020 Aug 26;15(8):e0230985. doi: 10.1371/journal.pone.0230985 (PMC7449463; doi:10.1371/journal.pone.0230985)
Supplement: S4 File — (CSV) [file pone.0230985.s004.csv]

Gear	TL
Traps	361
Traps	244
Traps	278
Traps	243
Traps	282
Traps	285
Traps	263
Traps	264
Traps	308
Traps	287
Traps	289
Traps	256
Traps	249
Traps	268
Traps	257
Traps	375
Traps	254
Traps	269
Traps	268
Traps	286
Traps	256
Traps	285
Traps	255
Traps	287
Traps	303
Traps	304
Traps	162
Traps	234
Traps	153
Traps	185
Traps	170
Traps	245
Traps	260
Traps	275
Traps	352
Traps	301
Traps	339
Traps	260
Traps	242
Traps	303
Traps	273
Traps	305
Traps	301
Traps	270
Traps	241
Traps	290
Traps	313
Traps	273
Traps	300
Traps	275
Traps	285
Traps	245
Traps	355
Traps	290
Traps	310
Traps	235
Traps	290
Traps	280
Traps	300
Traps	280
Traps	295
Traps	265
Traps	277
Traps	333
Traps	328
Traps	357
Traps	356
Traps	343
Traps	291
Traps	228
Traps	292
Traps	191
Traps	330
Traps	299
Traps	260
Traps	366
Traps	191
Traps	311
Traps	267
Traps	216
Traps	266
Traps	330
Traps	292
Traps	298
Traps	254
Traps	298
Traps	330
Traps	304
Traps	330
Traps	102
Traps	102
Traps	152
Traps	241
Traps	356
Traps	305
Traps	381
Traps	356
Traps	330
Traps	305
Traps	241
Traps	245
Traps	221
Traps	269
Traps	306
Traps	258
Traps	308
Traps	231
Traps	255
Traps	302
Traps	269
Traps	260
Traps	278
Traps	330
Traps	325
Traps	190
Traps	217
Traps	308
Traps	312
Traps	183
Traps	326
Traps	305
Traps	275
Traps	294
Traps	306
Traps	231
Traps	260
Traps	231
Traps	337
Traps	231
Traps	265
Traps	181
Traps	280
Traps	385
Traps	346
Traps	319
Traps	202
Traps	325
Spear	244
Spear	275
Spear	242
Spear	165
Spear	306
Spear	267
Spear	284
Spear	310
Spear	250
Spear	311
Spear	273
Spear	155
Spear	193
Spear	285
Spear	233
Spear	326
Spear	204
Spear	142
Spear	212
Spear	245
Spear	306
Spear	362
Spear	274
Spear	342
Spear	225
Spear	188
Spear	247
Spear	298
Spear	200
Spear	256
Spear	170
Spear	167
Spear	300
Spear	265
Spear	257
Spear	256
Spear	242
Spear	240
Spear	256
Spear	271
Spear	308
Spear	255
Spear	187
Spear	266
Spear	262
Spear	275
Spear	264
Spear	230
Spear	320
Spear	295
Spear	222
Spear	261
Spear	267
Spear	295
Spear	234
Spear	263
Spear	156
Spear	227
Spear	248
Spear	265
Spear	286
Spear	292
Spear	224
Spear	312
Spear	335
Spear	244
Spear	255
Spear	257
Spear	272
Spear	291
Spear	284
Spear	275
Spear	396
Spear	265
Spear	259
Spear	267
Spear	283
Spear	218
Spear	236
Spear	215
Spear	263
Spear	281
Spear	266
Spear	337
Spear	234
Spear	263
Spear	242
Spear	114
Spear	205
Spear	290
Spear	232
Spear	200
Spear	191
Spear	269
Spear	290
Spear	269
Spear	282
Spear	196
Spear	188
Spear	256
Spear	300
Spear	280
Spear	293
Spear	232
Spear	311
Spear	299
Spear	190
Spear	258
Spear	281
Spear	249
Spear	250
Spear	276
Spear	291
Spear	278
Spear	239
Spear	296
Spear	292
Spear	303
Spear	255
Spear	211
Spear	232
Spear	231
Spear	369
Spear	286
Spear	301
Spear	231
Spear	382
Spear	259
Spear	328
Spear	191
Spear	252
Spear	337
Spear	240
Spear	285
Spear	193
Spear	207
Spear	293
Spear	320
Spear	307
Spear	304
Spear	246
Spear	341
Spear	304
Spear	312
Spear	314
Spear	288
Spear	247
Spear	245
Spear	282
Spear	143
Spear	316
Spear	253
Spear	256
Spear	304
Spear	272
Spear	284
Spear	281
Spear	193
Spear	138
Spear	410
Spear	309
Spear	258
Spear	397
Spear	316
Spear	300
Spear	245
Spear	306
Spear	355
Spear	279
Spear	250
Spear	311
Spear	245
Spear	289
Spear	258
Spear	353
Spear	245
Spear	238
Spear	198
Spear	259
Spear	357
Spear	230
Spear	282
Spear	213
Spear	233
Spear	350
Spear	241
Spear	248
Spear	269
Spear	209
Spear	268
Spear	293
Spear	336
Spear	255
Spear	257
Spear	241
Spear	247
Spear	288
Spear	250
Spear	251
Spear	252
Spear	163
Spear	254
Spear	319
Spear	244
Spear	266
Spear	327
Spear	276
Spear	258
Spear	246
Spear	299
Spear	267
Spear	300
Spear	266
Spear	288
Spear	247
Spear	238
Spear	229
Spear	247
Spear	259
Spear	292
Spear	267
Spear	307
Spear	287
Spear	357
Spear	256
Spear	254
Spear	308
Spear	167
Spear	269
Spear	164
Spear	234
Spear	278
Spear	256
Spear	287
Spear	288
Spear	209
Spear	296
Spear	292
Spear	236
Spear	288
Spear	327
Spear	262
Spear	168
Spear	237
Spear	228
Spear	287
Spear	276
Spear	224
Spear	197
Spear	288
Spear	271
Spear	256
Spear	327
Spear	262
Spear	259
Spear	247
Spear	218
Spear	258
Spear	175
Spear	250
Spear	231
Spear	217
Spear	263
Spear	125
Spear	241
Spear	224
Spear	213
Spear	297
Spear	343
Spear	292
Spear	111
Spear	238
Spear	252
Spear	334
Spear	233
Spear	228
Spear	296
Spear	234
Spear	237
Spear	252
Spear	223
Spear	249
Spear	289
Spear	266
Spear	261
Spear	226
Spear	304
Spear	321
Spear	268
Spear	244
Spear	273
Spear	277
Spear	251
Spear	322
Spear	305
Spear	224
Spear	246
Spear	244
Spear	286
Spear	320
Spear	328
Spear	387
Spear	285
Spear	304
Spear	270
Spear	310
Spear	299
Spear	290
Spear	266
Spear	214
Spear	347
Spear	262
Spear	308
Spear	283
Spear	268
Spear	277
Spear	203
Spear	273
Spear	279
Spear	208
Spear	259
Spear	295
Spear	277
Spear	262
Spear	304
Spear	281
Spear	234
Spear	322
Spear	275
Spear	310
Spear	208
Spear	262
Spear	299
Spear	284
Spear	288
Spear	282
Spear	359
Spear	294
Spear	212
Spear	301
Spear	245
Spear	255
Spear	346
Spear	253
Spear	288
Spear	229
Spear	257
Spear	194
Spear	267
Spear	252
Spear	284
Spear	324
Spear	202
Spear	273
Spear	309
Spear	295
Spear	303
Spear	244
Spear	313
Spear	267
Spear	312
Spear	287
Spear	252
Spear	333
Spear	259
Spear	282
Spear	278
Spear	308
Spear	274
Spear	376
Spear	309
Spear	277
Spear	261
Spear	261
Spear	293
Spear	208
Spear	267
Spear	277
Spear	266
Spear	277
Spear	143
Spear	242
Spear	283
Spear	294
Spear	264
Spear	270
Spear	304
Spear	261
Spear	268
Spear	273
Spear	292
Spear	301
Spear	299
Spear	291
Spear	323
Spear	287
Spear	155
Spear	207
Spear	216
Spear	281
Spear	240
Spear	272
Spear	254
Spear	263
Spear	248
Spear	239
Spear	204
Spear	230
Spear	280
Spear	317
Spear	162
Spear	264
Spear	142
Spear	284
Spear	240
Spear	219
Spear	209
Spear	275
Spear	228
Spear	226
Spear	291
Spear	251
Spear	246
Spear	283
Spear	315
Spear	230
Spear	299
Spear	242
Spear	228
Spear	240
Spear	251
Spear	255
Spear	237
Spear	186
Spear	259
Spear	272
Spear	244
Spear	243
Spear	256
Spear	173
Spear	212
Spear	234
Spear	232
Spear	196
Spear	228
Spear	239
Spear	257
Spear	233
Spear	250
Spear	262
Spear	239
Spear	229
Spear	348
Spear	308
Spear	278
Spear	205
Spear	288
Spear	186
Spear	278
Spear	298
Spear	247
Spear	287
Spear	271
Spear	283
Spear	284
Spear	252
Spear	254
Spear	244
Spear	220
Spear	157
Spear	232
Spear	183
Spear	299
Spear	298
Spear	192
Spear	278
Spear	283
Spear	202
Spear	124
Spear	255
Spear	249
Spear	268
Spear	250
Spear	254
Spear	231
Spear	242
Spear	244
Spear	243
Spear	206
Spear	276
Spear	297
Spear	301
Spear	194
Spear	274
Spear	258
Spear	279
Spear	250
Spear	257
Spear	316
Spear	291
Spear	288
Spear	244
Spear	203
Spear	313
Spear	322
Spear	336
Spear	374
Spear	279
Spear	311
Spear	251
Spear	264
Spear	261
Spear	316
Spear	292
Spear	231
Spear	290
Spear	196
Spear	248
Spear	241
Spear	243
Spear	214
Spear	279
Spear	297
Spear	293
Spear	331
Spear	192
Spear	161
Spear	225
Spear	209
Spear	279
Spear	291
Spear	290
Spear	247
Spear	274
Spear	339
Spear	263
Spear	314
Spear	224
Spear	255
Spear	296
Spear	215
Spear	204
Spear	230
Spear	215
Spear	221
Spear	185
Spear	252
Spear	231
Spear	141
Spear	251
Spear	226
Spear	303
Spear	267
Spear	343
Spear	286
Spear	323
Spear	245
Spear	249
Spear	118
Spear	239
Spear	191
Spear	244
Spear	331
Spear	294
Spear	347
Spear	114
Spear	248
Spear	229
Spear	244
Spear	242
Spear	274
Spear	228
Spear	260
Spear	321
Spear	268
Spear	311
Spear	237
Spear	281
Spear	191
Spear	257
Spear	286
Spear	277
Spear	204
Spear	280
Spear	258
Spear	273
Spear	278
Spear	344
Spear	257
Spear	282
Spear	248
Spear	222
Spear	296
Spear	282
Spear	110
Spear	276
Spear	255
Spear	270
Spear	231
Spear	299
Spear	263
Spear	233
Spear	301
Spear	282
Spear	281
Spear	229
Spear	236
Spear	257
Spear	184
Spear	245
Spear	226
Spear	261
Spear	225
Spear	231
Spear	263
Spear	141
Spear	273
Spear	281
Spear	242
Spear	251
Spear	267
Spear	325
Spear	266
Spear	264
Spear	226
Spear	229
Spear	258
Spear	314
Spear	299
Spear	334
Spear	276
Spear	301
Spear	251
Spear	292
Spear	300
Spear	256
Spear	331
Spear	270
Spear	225
Spear	334
Spear	292
Spear	261
Spear	293
Spear	277
Spear	266
Spear	271
Spear	288
Spear	283
Spear	279
Spear	248
Spear	240
Spear	229
Spear	276
Spear	241
Spear	265
Spear	228
Spear	247
Spear	194
Spear	227
Spear	281
Spear	127
Spear	220
Spear	279
Spear	272
Spear	256
Spear	264
Spear	225
Spear	277
Spear	288
Spear	233
Spear	268
Spear	269
Spear	328
Spear	303
Spear	284
Spear	308
Spear	230
Spear	287
Spear	269
Spear	389
Spear	285
Spear	274
Spear	271
Spear	270
Spear	335
Spear	302
Spear	272
Spear	232
Spear	263
Spear	344
Spear	296
Spear	321
Spear	260
Spear	280
Spear	269
Spear	262
Spear	293
Spear	301
Spear	239
Spear	292
Spear	241
Spear	259
Spear	305
Spear	321
Spear	271
Spear	282
Spear	271
Spear	316
Spear	259
Spear	306
Spear	327
Spear	278
Spear	251
Spear	293
Spear	351
Spear	352
Spear	242
Spear	269
Spear	278
Spear	322
Spear	290
Spear	277
Spear	261
Spear	274
Spear	281
Spear	274
Spear	262
Spear	298
Spear	303
Spear	272
Spear	244
Spear	331
Spear	281
Spear	334
Spear	251
Spear	321
Spear	282
Spear	281
Spear	311
Spear	324
Spear	262
Spear	268
Spear	317
Spear	276
Spear	277
Spear	309
Spear	306
Spear	299
Spear	280
Spear	247
Spear	259
Spear	189
Spear	200
Spear	114
Spear	185
Spear	117
Spear	204
Spear	158
Spear	189
Spear	179
Spear	181
Spear	166
Spear	168
Spear	192
Spear	118
Spear	112
Spear	114
Spear	177
Spear	155
Spear	174
Spear	133
Spear	175
Spear	255
Spear	284
Spear	244
Spear	308
Spear	301
Spear	266
Spear	246
Spear	294
Spear	333
Spear	264
Spear	262
Spear	300
Spear	262
Spear	160
Spear	301
Spear	296
Spear	291
Spear	282
Spear	271
Spear	106
Spear	305
Spear	181
Spear	241
Spear	306
Spear	313
Spear	332
Spear	184
Spear	165
Spear	274
Spear	332
Spear	250
Spear	269
Spear	283
Spear	280
Spear	291
Spear	275
Spear	315
Spear	339
Spear	205
Spear	245
Spear	285
Spear	282
Spear	255
Spear	320
Spear	269
Spear	295
Spear	325
Spear	278
Spear	315
Spear	335
Spear	259
Spear	283
Spear	290
Spear	234
Spear	292
Spear	265
Spear	325
Spear	330
Spear	341
Spear	260
Spear	235
Spear	305
Spear	310
Spear	259
Spear	305
Spear	281
Spear	285
Spear	263
Spear	305
Spear	290
Spear	271
Spear	275
Spear	363
Spear	329
Spear	296
Spear	355
Spear	160
Spear	190
Spear	279
Spear	295
Spear	275
Spear	260
Spear	170
Spear	275
Spear	362
Spear	369
Spear	352
Spear	155
Spear	275
Spear	320
Spear	296
Spear	269
Spear	340
Spear	365
Spear	247
Spear	254
Spear	295
Spear	321
Spear	257
Spear	311
Spear	350
Spear	281
Spear	309
Spear	251
Spear	312
Spear	293
Spear	308
Spear	316
Spear	131
Spear	285
Spear	289
Spear	288
Spear	287
Spear	288
Spear	243
Spear	294
Spear	256
Spear	326
Spear	284
Spear	292
Spear	252
Spear	338
Spear	343
Spear	155
Spear	299
Spear	242
Spear	235
Spear	262
Spear	260
Spear	322
Spear	271
Spear	291
Spear	280
Spear	260
Spear	269
Spear	307
Spear	346
Spear	256
Spear	203
Spear	233
Spear	297
Spear	288
Spear	282
Spear	281
Spear	236
Spear	279
Spear	255
Spear	306
Spear	311
Spear	297
Spear	309
Spear	312
Spear	299
Spear	252
Spear	288
Spear	250
Spear	294
Spear	272
Spear	148
Spear	297
Spear	242
Spear	338
Spear	280
Spear	307
Spear	273
Spear	270
Spear	258
Spear	251
Spear	319
Spear	294
Spear	350
Spear	305
Spear	330
Spear	159
Spear	295
Spear	350
Spear	265
Spear	265
Spear	290
Spear	282
Spear	280
Spear	279
Spear	282
Spear	335
Spear	286
Spear	210
Spear	210
Spear	280
Spear	270
Spear	325
Spear	295
Spear	276
Spear	272
Spear	303
Spear	295
Spear	301
Spear	375
Spear	309
Spear	280
Spear	270
Spear	279
Spear	290
Spear	389
Spear	245
Spear	250
Spear	285
Spear	183
Spear	265
Spear	149
Spear	260
Spear	315
Spear	261
Spear	242
Spear	175
Spear	286
Spear	325
Spear	305
Spear	295
Spear	290
Spear	261
Spear	311
Spear	252
Spear	295
Spear	279
Spear	295
Spear	162
Spear	111
Spear	189
Spear	281
Spear	295
Spear	271
Spear	235
Spear	247
Spear	269
Spear	311
Spear	163
Spear	250
Spear	300
Spear	189
Spear	270
Spear	266
Spear	288
Spear	281
Spear	297
Spear	335
Spear	296
Spear	252
Spear	292
Spear	284
Spear	310
Spear	315
Spear	291
Spear	291
Spear	295
Spear	240
Spear	305
Spear	285
Spear	326
Spear	342
Spear	348
Spear	357
Spear	273
Spear	305
Spear	332
Spear	298
Spear	287
Spear	283
Spear	270
Spear	333
Spear	277
Spear	286
Spear	280
Spear	280
Spear	263
Spear	310
Spear	255
Spear	214
Spear	240
Spear	301
Spear	309
Spear	334
Spear	281
Spear	252
Spear	260
Spear	286
Spear	267
Spear	320
Spear	325
Spear	279
Spear	262
Spear	281
Spear	386
Spear	282
Spear	348
Spear	249
Spear	260
Spear	273
Spear	200
Spear	336
Spear	299
Spear	261
Spear	238
Spear	264
Spear	276
Spear	281
Spear	287
Spear	334
Spear	341
Spear	310
Spear	269
Spear	196
Spear	287
Spear	295
Spear	300
Spear	248
Spear	272
Spear	247
Spear	288
Spear	281
Spear	266
Spear	300
Spear	341
Spear	274
Spear	254
Spear	354
Spear	266
Spear	295
Spear	279
Spear	312
Spear	315
Spear	306
Spear	341
Spear	222
Spear	338
Spear	332
Spear	321
Spear	374
Spear	255
Spear	310
Spear	155
Spear	248
Spear	278
Spear	254
Spear	266
Spear	288
Spear	270
Spear	309
Spear	329
Spear	324
Spear	339
Spear	251
Spear	322
Spear	311
Spear	255
Spear	226
Spear	266
Spear	283
Spear	289
Spear	274
Spear	308
Spear	326
Spear	276
Spear	309
Spear	306
Spear	321
Spear	277
Spear	303
Spear	315
Spear	280
Spear	318
Spear	324
Spear	255
Spear	300
Spear	311
Spear	283
Spear	271
Spear	272
Spear	327
Spear	290
Spear	265
Spear	261
Spear	303
Spear	334
Spear	236
Spear	302
Spear	258
Spear	274
Spear	240
Spear	362
Spear	237
Spear	258
Spear	354
Spear	297
Spear	306
Spear	162
Spear	199
Spear	334
Spear	288
Spear	258
Spear	271
Spear	311
Spear	318
Spear	218
Spear	226
Spear	261
Spear	305
Spear	268
Spear	323
Spear	260
Spear	271
Spear	248
Spear	258
Spear	306
Spear	305
Spear	309
Spear	280
Spear	311
Spear	261
Spear	218
Spear	319
Spear	287
Spear	266
Spear	307
Spear	249
Spear	271
Spear	235
Spear	322
Spear	155
Spear	143
Spear	263
Spear	316
Spear	233
Spear	281
Spear	265
Spear	328
Spear	251
Spear	249
Spear	221
Spear	341
Spear	283
Spear	246
Spear	303
Spear	338
Spear	285
Spear	294
Spear	229
Spear	228
Spear	268
Spear	255
Spear	265
Spear	271
Spear	161
Spear	265
Spear	281
Spear	322
Spear	289
Spear	274
Spear	315
Spear	284
Spear	295
Spear	190
Spear	264
Spear	256
Spear	298
Spear	270
Spear	307
Spear	231
Spear	259
Spear	351
Spear	288
Spear	257
Spear	263
Spear	268
Spear	309
Spear	332
Spear	304
Spear	241
Spear	282
Spear	341
Spear	314
Spear	290
Spear	299
Spear	303
Spear	319
Spear	321
Spear	289
Spear	256
Spear	332
Spear	302
Spear	288
Spear	248
Spear	329
Spear	329
Spear	278
Spear	288
Spear	310
Spear	328
Spear	374
Spear	291
Spear	286
Spear	299
Spear	291
Spear	300
Spear	274
Spear	357
Spear	270
Spear	282
Spear	251
Spear	241
Spear	196
Spear	329
Spear	175
Spear	291
Spear	141
Spear	159
Spear	158
Spear	308
Spear	211
Spear	253
Spear	233
Spear	275
Spear	302
Spear	265
Spear	183
Spear	284
Spear	188
Spear	221
Spear	270
Spear	301
Spear	325
Spear	300
Spear	279
Spear	246
Spear	254
Spear	301
Spear	222
Spear	280
Spear	321
Spear	260
Spear	294
Spear	231
Spear	274
Spear	200
Spear	176
Spear	235
Spear	272
Spear	284
Spear	330
Spear	285
Spear	173
Spear	181
Spear	206
Spear	315
Spear	299
Spear	250
Spear	399
Spear	192
Spear	301
Spear	290
Spear	225
Spear	236
Spear	224
Spear	291
Spear	306
Spear	155
Spear	248
Spear	246
Spear	248
Spear	180
Spear	322
Spear	209
Spear	268
Spear	334
Spear	198
Spear	286
Spear	165
Spear	221
Spear	262
Spear	282
Spear	316
Spear	335
Spear	178
Spear	260
Spear	284
Spear	176
Spear	343
Spear	300
Spear	348
Spear	183
Spear	195
Spear	271
Spear	187
Spear	312
Spear	233
Spear	212
Spear	236
Spear	280
Spear	393
Spear	347
Spear	265
Spear	191
Spear	208
Spear	310
Spear	309
Spear	277
Spear	318
Spear	261
Spear	178
Spear	290
Spear	200
Spear	333
Spear	221
Spear	236
Spear	278
Spear	299
Spear	263
Spear	302
Spear	235
Spear	266
Spear	274
Spear	231
Spear	232
Spear	359
Spear	270
Spear	245
Spear	261
Spear	336
Spear	256
Spear	329
Spear	302
Spear	297
Spear	279
Spear	275
Spear	281
Spear	255
Spear	305
Spear	236
Spear	269
Spear	286
Spear	281
Spear	280
Spear	250
Spear	208
Spear	259
Spear	276
Spear	131
Spear	239
Spear	195
Spear	140
Spear	279
Spear	268
Spear	307
Spear	294
Spear	275
Spear	248
Spear	268
Spear	249
Spear	261
Spear	296
Spear	330
Spear	306
Spear	355
Spear	288
Spear	297
Spear	276
Spear	218
Spear	277
Spear	311
Spear	257
Spear	344
Spear	255
Spear	251
Spear	186
Spear	291
Spear	289
Spear	163
Spear	265
Spear	304
Spear	260
Spear	280
Spear	302
Spear	225
Spear	295
Spear	271
Spear	298
Spear	319
Spear	269
Spear	260
Spear	325
Spear	315
Spear	320
Spear	230
Spear	175
Spear	301
Spear	285
Spear	320
Spear	306
Spear	381
Spear	306
Spear	321
Spear	265
Spear	311
Spear	261
Spear	264
Spear	276
Spear	285
Spear	266
Spear	281
Spear	236
Spear	280
Spear	283
Spear	315
Spear	270
Spear	294
Spear	316
Spear	293
Spear	329
Spear	281
Spear	310
Spear	274
Spear	312
Spear	320
Spear	295
Spear	312
Spear	295
Spear	269
Spear	220
Spear	295
Spear	240
Spear	245
Spear	236
Spear	292
Spear	306
Spear	272
Spear	281
Spear	264
Spear	303
Spear	254
Spear	269
Spear	294
Spear	255
Spear	268
Spear	286
Spear	139
Spear	174
Spear	287
Spear	268
Spear	321
Spear	300
Spear	255
Spear	345
Spear	230
Spear	274
Spear	277
Spear	287
Spear	265
Spear	268
Spear	208
Spear	134
Spear	263
Spear	294
Spear	220
Spear	286
Spear	257
Spear	254
Spear	259
Spear	285
Spear	253
Spear	251
Spear	196
Spear	231
Spear	288
Spear	119
Spear	311
Spear	324
Spear	288
Spear	299
Spear	308
Spear	254
Spear	260
Spear	248
Spear	233
Spear	162
Spear	261
Spear	269
Spear	252
Spear	221
Spear	197
Spear	316
Spear	275
Spear	291
Spear	258
Spear	266
Spear	270
Spear	271
Spear	224
Spear	313
Spear	176
Spear	202
Spear	156
Spear	294
Spear	348
Spear	268
Spear	323
Spear	211
Spear	208
Spear	212
Spear	267
Spear	183
Spear	214
Spear	218
Spear	194
Spear	220
Spear	260
Spear	217
Spear	219
Spear	197
Spear	129
Spear	292
Spear	288
Spear	130
Spear	261
Spear	331
Spear	263
Spear	271
Spear	285
Spear	323
Spear	271
Spear	180
Spear	229
Spear	324
Spear	203
Spear	248
Spear	293
Spear	277
Spear	198
Spear	175
Spear	158
Spear	258
Spear	249
Spear	246
Spear	208
Spear	293
Spear	348
Spear	264
Spear	293
Spear	301
Spear	195
Spear	144
Spear	355
Spear	196
Spear	273
Spear	271
Spear	268
Spear	179
Spear	284
Spear	208
Spear	289
Spear	294
Spear	183
Spear	196
Spear	265
Spear	279
Spear	253
Spear	309
Spear	267
Spear	188
Spear	178
Spear	276
Spear	277
Spear	316
Spear	254
Spear	271
Spear	280
Spear	285
Spear	318
Spear	272
Spear	279
Spear	234
Spear	301
Spear	154
Spear	198
Spear	258
Spear	191
Spear	256
Spear	344
Spear	226
Spear	226
Spear	274
Spear	265
Spear	246
Spear	320
Spear	334
Spear	248
Spear	259
Spear	276
Spear	269
Spear	184
Spear	275
Spear	341
Spear	215
Spear	316
Spear	222
Spear	292
Spear	229
Spear	298
Spear	329
Spear	250
Spear	368
Spear	300
Spear	248
Spear	256
Spear	342
Spear	244
Spear	317
Spear	324
Spear	285
Spear	117
Spear	157
Spear	326
Spear	344
Spear	214
Spear	247
Spear	206
Spear	258
Spear	195
Spear	204
Spear	207
Spear	209
Spear	177
Spear	242
Spear	258
Spear	266
Spear	354
Spear	324
Spear	227
Spear	197
Spear	288
Spear	304
Spear	274
Spear	277
Spear	318
Spear	271
Spear	266
Spear	232
Spear	204
Spear	177
Spear	176
Spear	175
Spear	183
Spear	194
Spear	197
Spear	174
Spear	185
Spear	182
Spear	164
Spear	206
Spear	250
Spear	207
Spear	165
Spear	189
Spear	214
Spear	231
Spear	167
Spear	195
Spear	282
Spear	212
Spear	167
Spear	198
Spear	291
Spear	173
Spear	188
Spear	181
Spear	152
Spear	359
Spear	300
Spear	272
Spear	368
Spear	255
Spear	250
Spear	301
Spear	203
Spear	309
Spear	240
Spear	343
Spear	321
Spear	350
Spear	309
Spear	276
Spear	227
Spear	249
Spear	283
Spear	187
Spear	241
Spear	190
Spear	272
Spear	121
Spear	231
Spear	333
Spear	326
Spear	157
Spear	227
Spear	218
Spear	282
Spear	213
Spear	288
Spear	261
Spear	334
Spear	379
Spear	233
Spear	291
Spear	308
Spear	258
Spear	255
Spear	164
Spear	196
Spear	239
Spear	251
Spear	215
Spear	216
Spear	202
Spear	220
Spear	209
Spear	280
Spear	257
Spear	217
Spear	226
Spear	291
Spear	185
Spear	210
Spear	267
Spear	306
Spear	274
Spear	204
Spear	266
Spear	156
Spear	318
Spear	172
Spear	294
Spear	157
Spear	173
Spear	178
Spear	177
Spear	194
Spear	239
Spear	171
Spear	250
Spear	191
Spear	229
Spear	200
Spear	262
Spear	241
Spear	191
Spear	183
Spear	242
Spear	200
Spear	177
Spear	304
Spear	270
Spear	182
Spear	202
Spear	181
Spear	168
Spear	163
Spear	167
Spear	191
Spear	140
Spear	221
Spear	176
Spear	291
Spear	220
Spear	241
Spear	192
Spear	178
Spear	226
Spear	309
Spear	183
Spear	288
Spear	241
Spear	191
Spear	209
Spear	258
Spear	176
Spear	181
Spear	181
Spear	381
Spear	140
Spear	191
Spear	301
Spear	326
[truncated: 1,201 more rows]
