# Supplementary material for: Testing the efficacy of lionfish traps in the northern Gulf of Mexico
Source: PLoS One. 2020 Aug 26;15(8):e0230985. doi: 10.1371/journal.pone.0230985 (PMC7449463; doi:10.1371/journal.pone.0230985)
Supplement: S5 File — (CSV) [file pone.0230985.s005.csv]

id	date_dep	site	treat_array	treat_dist	soaktime	soak_factor	dep_sitedens_LF	depth_dep	LF_recruit	LF_catch	NS_recruit	NS_catch	LF_recruit_ttl	LF_catch_ttl	NS_recruit_ttl	NS_catch_ttl	date_ret	ret_sitesurvey_LF
T1SC_616	6/16/2018	T1	1	05m	4	04-05 days	42	114	19	14	NA	1	19	14	NA	1	6/20/2018	34
T2SF_616	6/16/2018	T2	1	65m	4	04-05 days	31	113	1	1	NA	0	1	1	NA	0	6/20/2018	28
T3DF_616	6/16/2018	T3	2	65m	4	04-05 days	25	122	0	0	NA	0.5	0	0	NA	1	6/20/2018	30
T4DC_616	6/16/2018	T4	2	05m	4	04-05 days	30	118	9	3	NA	0	18	6	NA	0	6/20/2018	34
T1SC_620	6/20/2018	T1	1	05m	8	08 days	34	114	12	1	1	2	12	1	1	2	6/28/2018	22
T2SF_620	6/20/2018	T2	1	65m	8	08 days	28	113	0	0	0	0	0	0	0	0	6/28/2018	NA
T3DF_620	6/20/2018	T3	2	65m	8	08 days	30	122	0	0	0	0	0	0	0	0	6/28/2018	NA
T4DC_620	6/20/2018	T4	2	05m	8	08 days	34	118	6.5	2	0.5	0.5	13	4	1	1	6/28/2018	24
T5SC_620	6/20/2018	T5	1	05m	8	08 days	12	120	4	3	0	0	4	3	0	0	6/28/2018	11
T6DC_620	6/20/2018	T6	2	05m	8	08 days	40	120	3	0	0	0	6	0	0	0	6/28/2018	23
T7DF_620	6/20/2018	T7	2	65m	8	08 days	63	107	0	0	0	0	0	0	0	0	6/28/2018	NA
T8SF_620	6/20/2018	T8	1	65m	8	08 days	12	113	0	0	0	0	0	0	0	0	6/28/2018	NA
T1SC_628	6/28/2018	T1	1	05m	12	12-14 days	22	114	6	4	NA	2	6	4	NA	2	7/10/2018	35
T2SF_628	6/28/2018	T2	1	65m	12	12-14 days	NA	114	0	0	NA	0	0	0	NA	0	7/10/2018	26
T3DF_628	6/28/2018	T3	2	65m	12	12-14 days	NA	111	0	0	NA	0	0	0	NA	0	7/10/2018	17
T4DC_628	6/28/2018	T4	2	05m	12	12-14 days	24	117	4	0.5	NA	0	8	1	NA	0	7/10/2018	22
T5SC_628	6/28/2018	T5	1	05m	12	12-14 days	11	120	4	0	NA	4	4	0	NA	4	7/10/2018	8
T6DC_628	6/28/2018	T6	2	05m	12	12-14 days	23	120	3	0.5	NA	0	6	1	NA	0	7/10/2018	24
T7DF_628	6/28/2018	T7	2	65m	12	12-14 days	NA	107	0	0	NA	0	0	0	NA	0	7/10/2018	4
T8SF_628	6/28/2018	T8	1	65m	12	12-14 days	NA	111	0	0	NA	1	0	0	NA	1	7/10/2018	52
T1SI_820	8/20/2018	T1	1	15m	4	04-05 days	35	109	4	2	1	1	4	2	1	1	8/24/2018	28
T2DC_820	8/20/2018	T2	2	05m	4	04-05 days	16	111	2	2	0	0	4	4	0	0	8/24/2018	14
T3SI_820	8/20/2018	T3	1	15m	4	04-05 days	23	112	2	2	2	0	2	2	2	0	8/24/2018	26
T4DI_820	8/20/2018	T4	2	15m	4	04-05 days	40	115	8	4	1	1	16	8	2	2	8/24/2018	34
T5DC_820	8/20/2018	T5	2	05m	4	04-05 days	11	118	2	2	0	0	4	4	0	0	8/24/2018	10
T6DI_820	8/20/2018	T6	2	15m	4	04-05 days	33	116	7.5	7	0	0	15	14	0	0	8/24/2018	34
T7SC_820	8/20/2018	T7	1	05m	4	04-05 days	66	107	8	7	1	1	8	7	1	1	8/24/2018	45
T8SC_820	8/20/2018	T8	1	05m	4	04-05 days	3	109	1	0	0	0	1	0	0	0	8/24/2018	7
T1SI_824	8/24/2018	T1	1	15m	14	12-14 days	28	117	2	0	1	1	2	0	1	1	9/7/2018	29
T2DI_824	8/24/2018	T2	2	15m	14	12-14 days	14	109	2	0.5	0.5	0.5	4	1	1	1	9/7/2018	14
T3SI_824	8/24/2018	T3	1	15m	14	12-14 days	26	108	4	0	0	0	4	0	0	0	9/7/2018	19
T4DC_824	8/24/2018	T4	2	05m	14	12-14 days	34	115	9	0	0.5	0.5	18	0	1	1	9/7/2018	34
T5DC_824	8/24/2018	T5	2	05m	14	12-14 days	10	117	3	NA	0	NA	6	NA	0	NA	9/7/2018	31
T6DI_824	8/24/2018	T6	2	15m	14	12-14 days	34	118	2.5	0	0	0	5	0	0	0	9/7/2018	35
T7SC_824	8/24/2018	T7	1	05m	14	12-14 days	45	112	3	2	1	0	3	2	1	0	9/7/2018	9
T8SC_824	8/24/2018	T8	1	05m	14	12-14 days	7	110	11	0	0	0	11	0	0	0	9/7/2018	11
T1SI_907	9/7/2018	T1	1	15m	5	04-05 days	29	110	8	3	5	0	8	3	5	0	9/12/2018	26
T2DI_907	9/7/2018	T2	2	15m	5	04-05 days	14	110	1	1	0.5	0.5	2	2	1	1	9/12/2018	14
T3SI_907	9/7/2018	T3	1	15m	5	04-05 days	19	110	8	5	2	2	8	5	2	2	9/12/2018	16
T7SC_907	9/7/2018	T7	1	05m	5	04-05 days	9	110	9	8	2	2	9	8	2	2	9/12/2018	36
T8SC_907	9/7/2018	T8	1	05m	5	04-05 days	11	110	1	8	2	2	1	8	2	2	9/12/2018	16
T7SC_1129	11/29/2018	T7	1	05m	0	0.25 days	9	110	0	0	1	1	0	0	1	1	11/29/2018	NA
T1SC_1218A	12/18/2018	T1	1	05m	0	0.25 days	65	NA	4	NA	0	0	4	NA	0	0	12/18/2018	NA
T2SI_1218A	12/18/2018	T2	1	15m	0	0.25 days	12	111	4	NA	1	0	4	NA	1	0	12/18/2018	NA
T3SC_1218A	12/18/2018	T3	1	05m	0	0.25 days	26	110	2	NA	0	0	2	NA	0	0	12/18/2018	NA
T4SI_1218A	12/18/2018	T4	1	15m	0	0.25 days	42	116	10	NA	1	1	10	NA	1	1	12/18/2018	NA
T5SC_1218A	12/18/2018	T5	1	05m	0	0.25 days	10	NA	NA	NA	NA	NA	NA	NA	NA	NA	12/18/2018	NA
T6SI_1218A	12/18/2018	T6	1	15m	0	0.25 days	36	120	11	NA	0	0	11	NA	0	0	12/18/2018	NA
T7SC_1218A	12/18/2018	T7	1	05m	0	0.25 days	26	112	4	NA	0	0	4	NA	0	0	12/18/2018	NA
T8SI_1218A	12/18/2018	T8	1	15m	0	0.25 days	19	114	1	NA	0	0	1	NA	0	0	12/18/2018	NA
T1SC_1218B	12/18/2018	T1	1	05m	1	01 day	65	NA	6	0	0	0	6	0	0	0	12/19/2018	65
T2SI_1218B	12/18/2018	T2	1	15m	1	01 day	12	111	4	3	1	1	4	3	1	1	12/19/2018	11
T3SC_1218B	12/18/2018	T3	1	05m	1	01 day	26	110	9	9	0	0	9	9	0	0	12/19/2018	NA
T4SI_1218B	12/18/2018	T4	1	15m	1	01 day	42	116	8	5	0	0	8	5	0	0	12/19/2018	38
T5SC_1218B	12/18/2018	T5	1	05m	1	01 day	NA	NA	NA	NA	NA	NA	NA	NA	NA	NA	12/19/2018	NA
T6SI_1218B	12/18/2018	T6	1	15m	1	01 day	36	120	20	15	0	0	20	15	0	0	12/19/2018	27
T7SC_1218B	12/18/2018	T7	1	05m	1	01 day	26	112	6	3	0	0	6	3	0	0	12/19/2018	25
T8SI_1218B	12/18/2018	T8	1	15m	1	01 day	19	114	6	1	0	0	6	1	0	0	12/19/2018	11
