# Supplementary material for: Testing the efficacy of lionfish traps in the northern Gulf of Mexico
Source: PLoS One. 2020 Aug 26;15(8):e0230985. doi: 10.1371/journal.pone.0230985 (PMC7449463; doi:10.1371/journal.pone.0230985)
Supplement: S2 Data — (ZIP) [file pone.0230985.s007.zip]

Archive with 42 entries (27 files):
- Harris-et-al_Data_Rcode_2nd-Revision/.RData
- Harris-et-al_Data_Rcode_2nd-Revision/.Rhistory
- Harris-et-al_Data_Rcode_2nd-Revision/.Rproj.user/
- Harris-et-al_Data_Rcode_2nd-Revision/.Rproj.user/260E512B/
- Harris-et-al_Data_Rcode_2nd-Revision/.Rproj.user/260E512B/ctx/
- Harris-et-al_Data_Rcode_2nd-Revision/.Rproj.user/260E512B/explorer-cache/
- Harris-et-al_Data_Rcode_2nd-Revision/.Rproj.user/260E512B/pcs/
- Harris-et-al_Data_Rcode_2nd-Revision/.Rproj.user/260E512B/pcs/files-pane.pper
- Harris-et-al_Data_Rcode_2nd-Revision/.Rproj.user/260E512B/pcs/source-pane.pper
- Harris-et-al_Data_Rcode_2nd-Revision/.Rproj.user/260E512B/pcs/source-window.pper
- Harris-et-al_Data_Rcode_2nd-Revision/.Rproj.user/260E512B/pcs/windowlayoutstate.pper
- Harris-et-al_Data_Rcode_2nd-Revision/.Rproj.user/260E512B/pcs/workbench-pane.pper
- Harris-et-al_Data_Rcode_2nd-Revision/.Rproj.user/260E512B/presentation/
- Harris-et-al_Data_Rcode_2nd-Revision/.Rproj.user/260E512B/profiles-cache/
- Harris-et-al_Data_Rcode_2nd-Revision/.Rproj.user/260E512B/rmd-outputs
- Harris-et-al_Data_Rcode_2nd-Revision/.Rproj.user/260E512B/saved_source_markers
- Harris-et-al_Data_Rcode_2nd-Revision/.Rproj.user/260E512B/sources/
- Harris-et-al_Data_Rcode_2nd-Revision/.Rproj.user/260E512B/sources/per/
- Harris-et-al_Data_Rcode_2nd-Revision/.Rproj.user/260E512B/sources/per/t/
- Harris-et-al_Data_Rcode_2nd-Revision/.Rproj.user/260E512B/sources/per/t/1908B570
- Harris-et-al_Data_Rcode_2nd-Revision/.Rproj.user/260E512B/sources/per/t/1908B570-contents
- Harris-et-al_Data_Rcode_2nd-Revision/.Rproj.user/260E512B/sources/per/u/
- Harris-et-al_Data_Rcode_2nd-Revision/.Rproj.user/260E512B/sources/prop/
- Harris-et-al_Data_Rcode_2nd-Revision/.Rproj.user/260E512B/sources/prop/23795681
- Harris-et-al_Data_Rcode_2nd-Revision/.Rproj.user/260E512B/sources/prop/2DFEC880
- Harris-et-al_Data_Rcode_2nd-Revision/.Rproj.user/260E512B/sources/prop/3AB430E4
- Harris-et-al_Data_Rcode_2nd-Revision/.Rproj.user/260E512B/sources/prop/5E98293C
- Harris-et-al_Data_Rcode_2nd-Revision/.Rproj.user/260E512B/sources/prop/93737605
- Harris-et-al_Data_Rcode_2nd-Revision/.Rproj.user/260E512B/sources/prop/A802D716
- Harris-et-al_Data_Rcode_2nd-Revision/.Rproj.user/260E512B/sources/prop/B26C410C
- Harris-et-al_Data_Rcode_2nd-Revision/.Rproj.user/260E512B/sources/prop/F8565375
- Harris-et-al_Data_Rcode_2nd-Revision/.Rproj.user/260E512B/sources/prop/INDEX
- Harris-et-al_Data_Rcode_2nd-Revision/.Rproj.user/260E512B/viewer-cache/
- Harris-et-al_Data_Rcode_2nd-Revision/.Rproj.user/shared/
- Harris-et-al_Data_Rcode_2nd-Revision/.Rproj.user/shared/notebooks/
- Harris-et-al_Data_Rcode_2nd-Revision/.Rproj.user/shared/notebooks/patch-chunk-names
- Harris-et-al_Data_Rcode_2nd-Revision/.Rproj.user/shared/notebooks/paths
- Harris-et-al_Data_Rcode_2nd-Revision/Harris_2020_Traps_AR_revised.Rproj
- Harris-et-al_Data_Rcode_2nd-Revision/Harris_Lionfish-Traps_Rcode.R
- Harris-et-al_Data_Rcode_2nd-Revision/lf_sizes_trap.csv
- Harris-et-al_Data_Rcode_2nd-Revision/tl_traps_spear.csv
- Harris-et-al_Data_Rcode_2nd-Revision/trap_data.csv
