# Supplementary material for: Testing the efficacy of lionfish traps in the northern Gulf of Mexico
Source: PLoS One. 2020 Aug 26;15(8):e0230985. doi: 10.1371/journal.pone.0230985 (PMC7449463; doi:10.1371/journal.pone.0230985)
Supplement: S2 Data — (ZIP) [file pone.0230985.s007.zip › Harris-et-al_Data_Rcode_2nd-Revision/lf_sizes_trap.csv]

date	Month	Season	id	treatment	treat_dist	treat_array	TL
6/20/2018	6	Jun-Sep	T1SC_615	T1SC	05m	Single	361
6/20/2018	6	Jun-Sep	T1SC_615	T1SC	05m	Single	244
6/20/2018	6	Jun-Sep	T1SC_615	T1SC	05m	Single	278
6/20/2018	6	Jun-Sep	T1SC_615	T1SC	05m	Single	243
6/20/2018	6	Jun-Sep	T1SC_615	T1SC	05m	Single	282
6/20/2018	6	Jun-Sep	T1SC_615	T1SC	05m	Single	285
6/20/2018	6	Jun-Sep	T1SC_615	T1SC	05m	Single	263
6/20/2018	6	Jun-Sep	T1SC_615	T1SC	05m	Single	264
6/20/2018	6	Jun-Sep	T1SC_615	T1SC	05m	Single	308
6/20/2018	6	Jun-Sep	T1SC_615	T1SC	05m	Single	287
6/20/2018	6	Jun-Sep	T1SC_615	T1SC	05m	Single	289
6/20/2018	6	Jun-Sep	T1SC_615	T1SC	05m	Single	256
6/20/2018	6	Jun-Sep	T1SC_615	T1SC	05m	Single	249
6/20/2018	6	Jun-Sep	T1SC_615	T1SC	05m	Single	268
6/20/2018	6	Jun-Sep	T2SF_615	T2SF	65m	Single	257
6/20/2018	6	Jun-Sep	T4DC_615	T4DC	05m	Paired	375
6/20/2018	6	Jun-Sep	T4DC_615	T4DC	05m	Paired	254
6/20/2018	6	Jun-Sep	T4DC_615	T4DC	05m	Paired	269
6/20/2018	6	Jun-Sep	T4DC_615	T4DC	05m	Paired	268
6/20/2018	6	Jun-Sep	T4DC_615	T4DC	05m	Paired	286
6/20/2018	6	Jun-Sep	T4DC_615	T4DC	05m	Paired	256
6/28/2018	6	Jun-Sep	T4DC_620	T4DC	05m	Paired	285
6/28/2018	6	Jun-Sep	T4DC_620	T4DC	05m	Paired	255
6/28/2018	6	Jun-Sep	T4DC_620	T4DC	05m	Paired	287
6/28/2018	6	Jun-Sep	T4DC_620	T4DC	05m	Paired	303
6/28/2018	6	Jun-Sep	T4DC_620	T4DC	05m	Paired	304
6/28/2018	6	Jun-Sep	T4DC_620	T4DC	05m	Paired	162
6/28/2018	6	Jun-Sep	T4DC_620	T4DC	05m	Paired	234
6/28/2018	6	Jun-Sep	T4DC_620	T4DC	05m	Paired	153
8/24/2018	8	Jun-Sep	T5SC_629	T1SI	15m	Single	185
8/24/2018	8	Jun-Sep	T5SC_630	T1SI	15m	Single	170
8/24/2018	8	Jun-Sep	T5SC_632	T2DC	05m	Paired	245
8/24/2018	8	Jun-Sep	T5SC_633	T2DC	05m	Paired	260
8/24/2018	8	Jun-Sep	T5SC_634	T2DC	05m	Paired	275
8/24/2018	8	Jun-Sep	T5SC_635	T3SI	15m	Single	352
8/24/2018	8	Jun-Sep	T5SC_636	T3SI	15m	Single	301
8/24/2018	8	Jun-Sep	T5SC_637	T4DI	15m	Paired	339
8/24/2018	8	Jun-Sep	T5SC_638	T4DI	15m	Paired	260
8/24/2018	8	Jun-Sep	T5SC_639	T4DI	15m	Paired	242
8/24/2018	8	Jun-Sep	T5SC_640	T4DI	15m	Paired	303
8/24/2018	8	Jun-Sep	T5SC_641	T4DI	15m	Paired	273
8/24/2018	8	Jun-Sep	T5SC_642	T4DI	15m	Paired	305
8/24/2018	8	Jun-Sep	T5SC_643	T4DI	15m	Paired	301
8/24/2018	8	Jun-Sep	T5SC_644	T4DI	15m	Paired	270
8/24/2018	8	Jun-Sep	T5SC_647	T5DC	05m	Paired	241
8/24/2018	8	Jun-Sep	T5SC_648	T5DC	05m	Paired	290
8/24/2018	8	Jun-Sep	T5SC_649	T5DC	05m	Paired	313
8/24/2018	8	Jun-Sep	T5SC_650	T5DC	05m	Paired	273
8/24/2018	8	Jun-Sep	T5SC_652	T6DI	15m	Paired	300
8/24/2018	8	Jun-Sep	T5SC_653	T6DI	15m	Paired	275
8/24/2018	8	Jun-Sep	T5SC_654	T6DI	15m	Paired	285
8/24/2018	8	Jun-Sep	T5SC_655	T6DI	15m	Paired	245
8/24/2018	8	Jun-Sep	T5SC_656	T6DI	15m	Paired	355
8/24/2018	8	Jun-Sep	T5SC_657	T6DI	15m	Paired	290
8/24/2018	8	Jun-Sep	T5SC_658	T6DI	15m	Paired	310
8/24/2018	8	Jun-Sep	T5SC_659	T6DI	15m	Paired	235
8/24/2018	8	Jun-Sep	T5SC_660	T6DI	15m	Paired	290
8/24/2018	8	Jun-Sep	T5SC_661	T6DI	15m	Paired	280
8/24/2018	8	Jun-Sep	T5SC_662	T6DI	15m	Paired	300
8/24/2018	8	Jun-Sep	T5SC_663	T6DI	15m	Paired	280
8/24/2018	8	Jun-Sep	T5SC_664	T6DI	15m	Paired	295
8/24/2018	8	Jun-Sep	T5SC_665	T6DI	15m	Paired	265
8/24/2018	8	Jun-Sep	T5SC_666	T7SC	05m	Single	277
8/24/2018	8	Jun-Sep	T5SC_667	T7SC	05m	Single	333
8/24/2018	8	Jun-Sep	T5SC_668	T7SC	05m	Single	328
8/24/2018	8	Jun-Sep	T5SC_669	T7SC	05m	Single	357
8/24/2018	8	Jun-Sep	T5SC_670	T7SC	05m	Single	356
8/24/2018	8	Jun-Sep	T5SC_671	T7SC	05m	Single	343
8/24/2018	8	Jun-Sep	T5SC_672	T7SC	05m	Single	291
9/7/2018	9	Jun-Sep	T5SC_675	T2DI	15m	Paired	228
9/7/2018	9	Jun-Sep	T5SC_678	T7SC	05m	Single	292
9/7/2018	9	Jun-Sep	T5SC_679	T7SC	05m	Single	191
9/12/2018	9	Jun-Sep	T5SC_680	T1SI	15m	Single	330
9/12/2018	9	Jun-Sep	T5SC_681	T1SI	15m	Single	299
9/12/2018	9	Jun-Sep	T5SC_682	T1SI	15m	Single	260
9/12/2018	9	Jun-Sep	T5SC_684	T2DI	15m	Paired	366
9/12/2018	9	Jun-Sep	T5SC_685	T2DI	15m	Paired	191
9/12/2018	9	Jun-Sep	T5SC_686	T3SI	15m	Single	311
9/12/2018	9	Jun-Sep	T5SC_687	T3SI	15m	Single	267
9/12/2018	9	Jun-Sep	T5SC_688	T3SI	15m	Single	216
9/12/2018	9	Jun-Sep	T5SC_691	T7SC	05m	Single	266
9/12/2018	9	Jun-Sep	T5SC_692	T7SC	05m	Single	330
9/12/2018	9	Jun-Sep	T5SC_693	T7SC	05m	Single	292
9/12/2018	9	Jun-Sep	T5SC_694	T7SC	05m	Single	298
9/12/2018	9	Jun-Sep	T5SC_695	T7SC	05m	Single	254
9/12/2018	9	Jun-Sep	T5SC_696	T7SC	05m	Single	298
9/12/2018	9	Jun-Sep	T5SC_697	T7SC	05m	Single	330
9/12/2018	9	Jun-Sep	T5SC_698	T7SC	05m	Single	304
9/12/2018	9	Jun-Sep	T5SC_701	T8SC	05m	Single	330
11/29/2018	11	Nov-Dec	T5SC_703	T6DI	15m	Paired	102
11/29/2018	11	Nov-Dec	T5SC_704	T6DI	15m	Paired	102
11/29/2018	11	Nov-Dec	T5SC_705	T6DI	15m	Paired	152
11/29/2018	11	Nov-Dec	T5SC_706	T6DI	15m	Paired	241
11/29/2018	11	Nov-Dec	T5SC_707	T6DI	15m	Paired	356
11/29/2018	11	Nov-Dec	T5SC_708	T6DI	15m	Paired	305
11/29/2018	11	Nov-Dec	T5SC_710	T4DC	05m	Paired	381
11/29/2018	11	Nov-Dec	T5SC_711	T4DC	05m	Paired	356
11/29/2018	11	Nov-Dec	T5SC_712	T4DC	05m	Paired	330
11/29/2018	11	Nov-Dec	T5SC_713	T4DC	05m	Paired	305
11/29/2018	11	Nov-Dec	T5SC_714	T4DC	05m	Paired	241
12/19/2018	12	Nov-Dec	T5SC_716	T6SI	15m	Single	245
12/19/2018	12	Nov-Dec	T5SC_717	T6SI	15m	Single	221
12/19/2018	12	Nov-Dec	T5SC_718	T6SI	15m	Single	269
12/19/2018	12	Nov-Dec	T5SC_719	T6SI	15m	Single	306
12/19/2018	12	Nov-Dec	T5SC_720	T6SI	15m	Single	258
12/19/2018	12	Nov-Dec	T5SC_721	T6SI	15m	Single	308
12/19/2018	12	Nov-Dec	T5SC_722	T6SI	15m	Single	231
12/19/2018	12	Nov-Dec	T5SC_723	T6SI	15m	Single	255
12/19/2018	12	Nov-Dec	T5SC_724	T6SI	15m	Single	302
12/19/2018	12	Nov-Dec	T5SC_725	T6SI	15m	Single	269
12/19/2018	12	Nov-Dec	T5SC_726	T6SI	15m	Single	260
12/19/2018	12	Nov-Dec	T5SC_727	T6SI	15m	Single	278
12/19/2018	12	Nov-Dec	T5SC_728	T6SI	15m	Single	330
12/19/2018	12	Nov-Dec	T5SC_729	T6SI	15m	Single	325
12/19/2018	12	Nov-Dec	T5SC_730	T6SI	15m	Single	190
12/19/2018	12	Nov-Dec	T5SC_731	T4SI	15m	Single	217
12/19/2018	12	Nov-Dec	T5SC_732	T4SI	15m	Single	308
12/19/2018	12	Nov-Dec	T5SC_733	T4SI	15m	Single	312
12/19/2018	12	Nov-Dec	T5SC_734	T4SI	15m	Single	183
12/19/2018	12	Nov-Dec	T5SC_735	T4SI	15m	Single	326
12/19/2018	12	Nov-Dec	T5SC_736	T4SI	15m	Single	305
12/19/2018	12	Nov-Dec	T5SC_737	T5SC	05m	Single	275
12/19/2018	12	Nov-Dec	T5SC_738	T5SC	05m	Single	294
12/19/2018	12	Nov-Dec	T5SC_739	T5SC	05m	Single	306
12/19/2018	12	Nov-Dec	T5SC_740	T5SC	05m	Single	231
12/19/2018	12	Nov-Dec	T5SC_741	T5SC	05m	Single	260
12/19/2018	12	Nov-Dec	T5SC_742	T5SC	05m	Single	231
12/19/2018	12	Nov-Dec	T5SC_743	T5SC	05m	Single	337
12/19/2018	12	Nov-Dec	T5SC_744	T5SC	05m	Single	231
12/19/2018	12	Nov-Dec	T5SC_745	T5SC	05m	Single	265
12/19/2018	12	Nov-Dec	T5SC_747	T2SI	15m	Single	181
12/19/2018	12	Nov-Dec	T5SC_748	T2SI	15m	Single	280
12/19/2018	12	Nov-Dec	T5SC_749	T2SI	15m	Single	385
12/19/2018	12	Nov-Dec	T5SC_750	T8SI	15m	Single	346
12/19/2018	12	Nov-Dec	T5SC_751	T8SI	15m	Single	319
12/19/2018	12	Nov-Dec	T5SC_752	T7SC	05m	Single	202
12/19/2018	12	Nov-Dec	T5SC_753	T7SI	15m	Single	325
